# Supplementary material for: Analysis of the drivers of ASF introduction into the officially approved pig compartments in South Africa and implications for the revision of biosecurity standards
Source: Porcine Health Manag. 2022 Oct 6;8:43. doi: 10.1186/s40813-022-00286-7 (PMC9540751; doi:10.1186/s40813-022-00286-7)
Supplement: Supplementary file 8 — Additional file 8. Template for weighing of risk factor categories for the expert elicitation. [file 40813_2022_286_MOESM8_ESM.xlsx]

## Sheet: Expert Elicitation
Instructions
1. Using the table below, distribute 100 points in column B (green) according to the importance of each category of risk factors to ASF introduction into a compartment unit in South Africa
Assign more points to a category of risk factors if it seems more important to you
2. You may consult the second tab in this sheet to see which risk factors are included in the category of risk factors. Risk factors were agreed with ASF experts in South Africa.
3. You must have used all 100 points (no more, no less)
Check cell B16 for validation that point assignments sum up to 100
4. Add an uncertainty score 1-3 in column C (yellow) based on the table below
5. In the comments column, you may provide comments on your evaluation and uncertainty score if you wish to do so
Category of risk factors	Weight attributed to the category of risk factor (0-100)	Uncertainty score (1-3)	Comments
Domestic Pigs
Human behaviors and activities
Wild suids
Competent vectors
Fomites
Sum	0
Validation	Does cell B16= 100?
	If not, please re-assign points so that cell B16 = 100
Rating of uncertainty of scores assigned in the expert elicitation
Rating	Explanation
1 Very confident	I am very confident in my opinion on the score of the category of risk factors because I have extensive knoweldge or experience on the topic OR I am familiar with the available robust scientific research on the topic relating to the category of risk factors
2 Somewhat confident	I am somewhat confident in my opinion on the score of the category of risk factors because I have some knoweldge or experience on the topic OR I am familiar with some of the available scientific research on the topic relating to the category of risk factors
3 Not at all confident	I am not at all confident in my opinion on the score of the category of risk factors because I have limited knoweldge or experience on the topic, I am not familiar with the available scientific research on the topic OR there is limited available scientific research on the topic relating to the category of risk factors

## Sheet: Risk factors
Domestic pigs
1. High on-farm domestic pig density
2. Farms with poor biosecurity (e.g. backyard farm) located outside but in proximity to the compartment (< 5km)
3. Proximity of the compartment (< 5 km) to a farm that was infected with ASF within the last three months
4. Introduction of new pigs to the compartment without testing for ASF virus or quarantine
5. Use of boars from outside the compartment for breeding that are not tested for ASF virus
6. Use of pig semen, ova or embryos from a non-ASF-free certified source(s)
7. Entry of free-roaming pigs into the compartment premises due to improper fencing
8. Direct and indirect contact between pigs within the compartment premises and free-roaming pigs outside the compartment premises due to improper fencing
9. Return of live pigs to the compartment following presentation to markets or auctions
Human behaviors and activities
1. Insufficient boot cleaning & disinfection or boot & clothes changing of external people (e.g. pig traders, middlemen, transporters) upon entering the pig sites in the compartment
2. Insufficient boot cleaning & disinfection or boot & clothes changing of livestock field officers/ veterinarians/ para-veterinarians upon entering the pig sites in the compartment
3. Insufficient cleaning & disinfection or changing of clothes & boots, facilities and equipment of compartment personnel that are in contact with pigs
4. Feeding of non-cooked or under cooked swill i.e. commercial or household food waste within the compartment
5. Underreporting of suspected ASF cases due to various factors e.g. insufficient capacity to recognize ASF clinical signs, lack of an easy reporting system
6. Euthanasia/ culling of sick pigs within the premises of the compartment without proper disposal of carcasses and offal
7. Slaughtering of pigs within the premises of the compartment for human consumption without veterinary supervision or without proper disposal of carcasses and offal
8. Hunting/ culling of wild suids within the compartment premises without proper containment and disposal of carcasses and offal resulting in presence of contaminated materials on the site
9. Hunting/ culling of wild suids outside but in proximity to the compartment premises (< 5km) without proper disposal of carcasses and offal resulting in presence of contaminated materials on the site
10. Compartment personnel taking meals regularly outside areas specifically reserved for dining
Wild suids
1. Wild suid entry into the compartment premises due to improper fencing
2. Direct and indirect contact between pigs within the compartment premises and wild suids outside the compartment premises due to improper fencing
Competent vectors
1. Presence of the tick vector (i.e. tampans) in and around (< 5km) the compartment premises without tick control measures
2. Presence of biting flies (e.g. Stomoxys calcitrans) in and around (< 5km) the compartment premises without fly control measures
Fomites
1. Insufficient decontamination of swine transport vehicles entering & leaving the compartment premises
2. Insufficient decontamination of non-swine delivery vehicles (e.g. supplier of feed, equipment, health products) entering & leaving the compartment premises
3. Insufficient decontamination of own tractors & lawnmowers entering the compartment premises
4. Transport of pigs from multiple non-compartment sources in the same vehicle to compartment
5. The same vehicle of the compartment used to transport pigs from the compartment to the abattoir is also used for internal movement of pigs, feed or raw materials without sufficient decontamination between shipments
6. Use of feed (e.g. fresh grass, seeds, crops) or bedding originating from areas in which wild suids have had access
7. Improper disposal of domestic pig carcasses and manure within the compartment premises
8. Insufficient control of scavenger animals (e.g. sacred ibis, feral cats, feral dogs, feral pigs) within the compartment premises
9. Insufficient control of scavenger animals (e.g. sacred ibis, feral cats, feral dogs, feral pigs) outside but in proximity to (< 5km) the compartment premises
10. Insufficient pest (e.g. mice, rats, birds) control within the compartment premises
11. Regular presence of pets (e.g. dogs, cats) within the compartment premises
